# Supplementary material for: In vitro dynamics of rumen microbiota and fermentation profiles with Antler growth of Sika deer
Source: Microbiol Spectr. 2025 Jan 28;13(3):e02829-24. doi: 10.1128/spectrum.02829-24 (PMC11878070; doi:10.1128/spectrum.02829-24)
Supplement: Supplemental tables — Tables S1 to S14. [file spectrum.02829-24-s0002.xlsx]

## Sheet: TableS1
Table S1. Ingredients and nutrient composition of the diet (%, DM basis)
Ingredient, (g/100 g) DM		Nutrient composition, %DM
Corn silage	35	Crude protein	16.85
Soybean meal	20	Neutral detergent fiber	59.91
Corn fiber	5	Acid detergent fiber	33.55
Corn germ	8	ME, MJ/kg	10.99
Corn grain	20
Alfalfa	10
NaCl	1
Premix1	1
Total	100
DM = Dry Matter
1. Formulated to provide (per kg of DM): 150 g of salt, 200 g of NaHCO3, 75 g of Ca, 20 g of P, 600 mg of Mn, 680 mg of Fe, 960 mg of Zn, 300 mg of Cu, 140,000 IU of vitamin A, 2,000 IU of vitamin D3, 700 IU of vitamin E.

## Sheet: TableS2
Table S2. Dominant bacteria in rumen liquid fermentation among nine groups (relative abundance, %)
Genus	EG2	EG8	EG24	MG2	MG8	MG24	FG2	FG8	FG24
Prevotella	41.91 ± 2.19	49.07 ± 0.62	26.79 ± 4.49	48.69 ± 2.07	41.24 ± 8.80	13.36 ± 1.42	64.75 ± 7.09	48.62 ± 4.24	18.18 ± 6.77
Pseudoruminococcus	11.25 ± 3.43	16.94 ± 1.04	2.58 ± 0.44	11.96 ± 1.51	9.91 ± 0.25	9.59 ± 0.36	5.48 ± 1.28	5.93 ± 0.44	7.16 ± 1.72
Enterocloster	0.29 ± 0.09	0.60 ± 0.11	9.56 ± 1.05	3.02 ± 1.05	7.20 ± 4.31	20.51 ± 2.16	0.48 ± 0.13	3.17 ± 0.51	7.59 ± 2.45
Mitsuokella	9.49 ± 1.04	3.59 ± 0.13	2.00 ± 0.56	1.96 ± 0.13	1.70 ± 0.29	0.93 ± 0.23	5.39 ± 1.08	4.18 ± 0.45	3.24 ± 0.60
Eisenbergiella	0.59 ± 0.13	0.73 ± 0.15	9.32 ± 1.36	1.47 ± 0.30	1.87 ± 0.55	3.57 ± 0.62	0.75 ± 0.13	3.50 ± 0.77	8.88 ± 2.95
Selenomonas	7.97 ± 2.00	4.70 ± 0.24	1.75 ± 0.41	0.55 ± 0.09	0.54 ± 0.13	0.36 ± 0.07	4.80 ± 1.15	2.66 ± 0.16	2.84 ± 0.68
Succiniclasticum	4.14 ± 0.10	2.43 ± 0.20	1.75 ± 0.18	2.20 ± 0.26	2.30 ± 0.41	2.38 ± 0.33	1.78 ± 0.40	3.83 ± 0.23	4.11 ± 0.73
Butyrivibrio	1.24 ± 0.24	1.50 ± 0.32	2.86 ± 0.19	2.05 ± 0.26	2.38 ± 0.92	3.56 ± 0.37	1.61 ± 0.17	1.93 ± 0.22	4.18 ± 0.62
Sodaliphilus	0.18 ± 0.06	0.52 ± 0.20	9.24 ± 1.36	0.54 ± 0.15	0.75 ± 0.13	2.00 ± 0.14	0.12 ± 0.03	0.95 ± 0.13	5.40 ± 1.60
Ruminococcus	2.09 ± 0.49	2.88 ± 0.49	0.94 ± 0.10	3.27 ± 0.27	2.10 ± 0.17	1.96 ± 0.12	1.12 ± 0.22	1.41 ± 0.16	1.86 ± 0.45
Phascolarctobacterium	1.73 ± 0.10	1.08 ± 0.21	0.66 ± 0.10	0.93 ± 0.12	1.09 ± 0.26	0.93 ± 0.18	0.75 ± 0.31	1.60 ± 0.08	2.00 ± 0.28

## Sheet: TableS3
Table S3. Significantly changed genera among the EG2, EG8 and EG24 groups (relative abundance, %)
Genus	EG2(%)	EG8(%)	EG24(%)	SEM	P value1	P value2	P value3
Prevotella	41.91±4.39	49.07±1.24	26.79±8.98	10.56	0.04	0.04	0.01
Enterocloster	0.29±0.18	0.60±0.21	9.56±2.11	4.43	0.07	<0.01	<0.01
Sodaliphilus	0.18±0.13	0.52±0.41	9.24±2.73	4.42	0.19	<0.01	<0.01
Blautia	0.11±0.06	0.16±0.08	1.54±0.34	0.68	0.32	<0.01	<0.01
Schaedlerella	0.06±0.04	0.17±0.14	2.83±0.76	1.34	0.24	<0.01	<0.01
Emergencia	0.13±0.06	0.12±0.09	2.16±0.39	0.98	0.92	<0.01	<0.01
Mediterraneibacter	0.03±0.03	0.04±0.05	0.78±0.20	0.36	0.58	<0.01	<0.01
Stomatobaculum	0.10±0.08	0.04±0.03	0.64±0.20	0.29	0.18	<0.01	<0.01
Mogibacterium	0.19±0.09	0.25±0.11	1.12±0.19	0.44	0.38	<0.01	<0.01
Lawsonibacter	0.04±0.05	0.06±0.02	0.25±0.09	0.11	0.63	0.01	<0.05
Duncaniella	0.09±0.05	0.15±0.11	1.58±0.45	0.73	0.37	<0.01	<0.01
Mitsuokella	9.49±2.08	3.60±0.26	2.00±1.13	3.44	0.01	<0.01	<0.05
Ruminococcus	2.09±0.99	2.88±0.97	0.94±0.21	1.06	0.3	0.101	<0.05
Paludibacter	0.60±0.33	0.78±0.69	0.07±0.01	0.49	0.66	<0.05	0.13
Kineothrix	0.07±0.03	0.02±0.02	0.18±0.03	0.07	0.04	<0.01	<0.01
Succinivibrio	0.05±0.04	0.24±0.16	0.19±0.06	0.12	0.09	<0.01	0.6
Eisenbergiella	0.59±0.27	0.73±0.31	9.33±2.72	4.31	0.53	<0.01	<0.01
Succiniclasticum	4.14±0.21	2.43±0.39	1.75±0.37	1.04	<0.01	<0.01	<0.05
Butyrivibrio	1.24±0.47	1.50±0.63	2.86±0.38	0.84	0.54	<0.01	<0.05
Phascolarctobacterium	1.73±0.19	1.09±0.41	0.66±0.20	0.50	0.04	<0.01	0.13
Acetitomaculum	0.09±0.03	0.12±0.03	2.35±0.72	1.12	0.28	<0.01	<0.01
Anaerotruncus	0.47±0.17	0.38±0.11	0.87±0.16	0.25	0.43	<0.05	<0.01
Roseburia	0.15±0.08	0.08±0.04	0.58±0.12	0.23	0.23	<0.01	<0.01
Agathobacter	0.09±0.08	0.13±0.03	0.45±0.08	0.17	0.41	<0.01	<0.01
Fretibacterium	1.22±1.37	0.48±0.27	0.13±0.03	0.83	0.36	0.21	0.05
Desulfovibrio	0.19±0.08	0.09±0.08	0.33±0.03	0.12	0.12	0.03	<0.01
Anaerocolumna	0.09±0.03	0.05±0.03	0.16±0.07	0.06	0.14	0.13	<0.05
Pseudoruminococcus	11.25±6.85	16.94±2.08	2.58±0.87	6.92	0.2	0.08	<0.01
Selenomonas	7.97±4.00	4.70±0.49	1.75±0.81	3.27	0.2	0.05	<0.01
Anaeromassilibacillus	1.72±1.07	2.33±0.97	0.33±0.02	1.10	0.43	0.08	<0.05
Phocea	0.24±0.14	0.25±0.11	0.55±0.03	0.17	0.96	<0.05	<0.01
Quinella	0.88±0.62	0.61±0.19	0.28±0.10	0.41	0.45	0.15	0.03
Harryflintia	0.07±0.05	0.08±0.05	0.18±0.05	0.07	0.93	0.017	0.017
1EG2 vs EG8 2EG2 vsEG24 3EG8 vs EG24

## Sheet: TableS4
Table S4. Significantly changed genera among the MG2, MG8 and MG24 groups (relative abundance, %)
Genus	MG2(%)	MG8(%)	MG24(%)	SEM	P value1	P value2	P value3
Prevotella	48.69±4.14	41.24±17.6	13.36±2.84	17.75	0.46	<0.01	<0.05
Enterocloster	3.02±2.11	7.20±8.62	20.51±4.33	8.94	0.41	<0.01	<0.05
Sodaliphilus	0.54±0.30	0.75±0.26	2.00±0.28	0.69	0.32	<0.01	<0.01
Blautia	0.79±0.40	1.24±1.10	3.11±0.44	1.18	0.49	<0.01	<0.05
Schaedlerella	0.45±0.30	0.87±0.98	2.54±0.55	1.07	0.46	<0.01	<0.05
Emergencia	0.16±0.11	0.33±0.14	1.07±0.10	0.41	0.12	<0.01	<0.01
Mediterraneibacter	0.44±0.32	1.17±1.49	3.23±0.98	1.49	0.4	<0.01	0.068
Stomatobaculum	0.48±0.24	0.52±0.35	1.25±0.15	0.42	0.84	<0.01	<0.05
Mogibacterium	0.15±0.10	0.24±0.12	0.67±0.13	0.25	0.27	<0.01	<0.01
Lawsonibacter	0.40±0.07	0.71±0.24	0.93±0.20	0.27	0.07	<0.01	0.21
Duncaniella	0.15±0.11	0.28±0.12	0.54±0.07	0.18	0.16	<0.01	<0.05
Mitsuokella	1.96±0.25	1.70±0.58	0.93±0.46	0.59	0.46	<0.05	0.08
Ruminococcus	3.27±0.54	2.10±0.34	1.96±0.24	0.68	<0.05	0.01	0.54
Paludibacter	0.25±0.04	0.27±0.13	0.04±0.03	0.13	0.8	<0.01	<0.05
Centipeda	0.18±0.04	0.10±0.05	0.07±0.04	0.06	<0.05	0.01	0.49
Kineothrix	0.34±0.05	0.18±0.06	0.16±0.05	0.09	<0.01	<0.01	0.59
Succinivibrio	0.24±0.05	0.15±0.10	0.05±0.03	0.1	0.17	<0.01	0.12
Pseudobutyrivibrio	0.52±0.04	0.38±0.05	0.32±0.04	0.09	<0.01	<0.01	0.08
Papillibacter	0.15±0.05	0.23±0.07	0.47±0.20	0.18	0.1	<0.05	0.1
Intestinimonas	0.15±0.03	0.25±0.06	0.39±0.06	0.11	0.02	<0.01	0.02
Flavonifractor	0.06±0.04	0.11±0.03	0.19±0.04	0.06	0.058	<0.01	<0.05
Streptococcus	0.39±0.08	0.29±0.04	0.16±0.04	0.11	0.09	<0.01	<0.01
Acidaminococcus	0.07±0.02	0.10±0.03	0.18±0.07	0.06	0.15	0.05	0.1
Lentimicrobium	0.11±0.06	0.29±0.04	0.20±0.01	0.08	<0.01	<0.05	<0.05
Acetatifactor	0.3±0.12	0.09±0.04	0.09±0.03	0.12	<0.05	<0.05	0.99
Coprococcus	0.34±0.06	0.15±0.04	0.12±0.02	0.1	<0.01	<0.01	0.25
Petroclostridium	0.06±0.02	0.12±0.03	0.18±0.04	0.05	0.01	<0.01	0.06
Oscillibacter	0.04±0.01	0.10±0.04	0.18±0.08	0.07	<0.05	<0.05	0.16
Pseudoflavonifractor	0.04±0.02	0.11±0.05	0.14±0.05	0.05	0.04	0.01	0.4
1MG2 vs MG8 2MG2 vsMG24 3MG8 vs MG24

## Sheet: TableS5
Table S5. Significantly changed genera among the FG2, FG8 and FG24 groups (relative abundance, %)
Genus	FG2(%)	FG8(%)	FG24(%)	SEM	P value1	P value2	P value3
Prevotella	64.75±14.19	48.62±8.48	18.18±13.55	22.07	0.11	<0.01	0.01
Enterocloster	0.48±0.26	3.17±1.03	7.59±4.90	3.86	0.01	0.06	0.17
Sodaliphilus	0.12±0.05	0.95±0.26	5.40±3.20	2.82	<0.01	<0.05	0.07
Blautia	0.13±0.07	0.87±0.29	1.57±0.74	0.71	0.01	0.03	0.15
Schaedlerella	0.15±0.13	0.60±0.18	1.36±1.01	0.72	<0.01	<0.01	0.23
Emergencia	0.07±0.03	0.60±0.21	1.96±1.07	0.96	0.01	0.04	0.08
Mediterraneibacter	0.03±0.01	0.25±0.10	0.4±0.18	0.18	0.03	0.03	0.19
Stomatobaculum	0.03±0.01	0.93±0.20	0.98±0.47	0.51	<0.01	0.03	0..83
Mogibacterium	0.12±0.06	0.46±0.07	0.91±0.39	0.38	<0.01	0.03	0.11
Lawsonibacter	0.15±0.09	0.47±0.09	1.02±0.47	0.43	<0.01	0.03	0.1
Duncaniella	0.04±0.01	0.30±0.18	0.77±0.44	0.39	0.07	<0.05	0.12
Pseudobutyrivibrio	0.21±0.12	0.26±0.12	0.44±0.09	0.14	0.58	0.03	0.06
Papillibacter	0.05±0.02	0.18±0.11	0.26±0.12	0.12	0.08	0.04	0.38
Intestinimonas	0.07±0.06	0.13±0.05	0.22±0.04	0.08	0.2	<0.01	0.04
Flavonifractor	0.01±0.01	0.05±0.03	0.11±0.06	0.05	0.04	0.04	0.12
Eisenbergiella	0.75±0.25	3.50±1.55	8.88±5.90	4.55	0.04	0.04	0.16
Succiniclasticum	1.78±0.80	3.83±0.46	4.11±1.46	1.35	<0.01	0.04	0.74
Butyrivibrio	1.61±0.35	1.93±0.45	4.18±1.23	1.33	0.32	0.02	0.03
Phascolarctobacterium	0.75±0.61	1.60±0.16	2.00±0.56	0.67	0.07	0.02	0.25
Acetitomaculum	0.09±0.07	0.73±0.15	1.39±0.78	0.66	<0.01	0.04	0.19
Faecalibacterium	0.93±0.30	0.29±0.05	0.05±0.03	0.4	0.02	<0.01	<0.01
Anaerotruncus	0.36±0.08	0.60±0.08	0.92±0.22	0.26	<0.01	0.01	0.056
Roseburia	0.13±0.04	0.33±0.18	0.75±0.34	0.32	0.11	0.03	0.09
Agathobacter	0.16±0.09	0.35±0.11	1.01±0.42	0.43	0.04	0.02	<0.05
Fretibacterium	0.02±0.03	0.12±0.04	0.01±0.01	0.05	<0.01	0.52	<0.01
Desulfovibrio	0.04±0.03	0.16±0.06	0.44±0.12	0.18	0.02	<0.01	0.01
Anaerocolumna	0.04±0.01	0.08±0.03	0.17±0.06	0.06	0.09	0.02	0.04
Paraprevotella	0.25±0.11	0.65±0.13	0.32±0.11	0.2	<0.01	0.43	<0.01
Bacteroides	0.13±0.05	0.30±0.10	0.25±0.08	0.1	0.03	<0.05	0.44
Saccharofermentans	0.23±0.14	0.10±0.03	0.08±0.04	0.1	0.16	0.13	0.6
Prevotellamassilia	0.06±0.01	0.17±0.06	0.15±0.07	0.07	0.03	0.08	0.64
Dysosmobacter	0.02±0.02	0.07±0.06	0.15±0.08	0.07	0.22	0.04	0.15
Sporobacter	0.05±0.03	0.19±0.09	0.29±0.11	0.12	0.05	0.02	0.21
Clostridium	0.04±0.03	0.14±0.05	0.14±0.08	0.07	0.02	0.09	0.89
Limosilactobacillus	0.05±0.03	0.05±0.03	0.42±0.24	0.21	0.89	0.06	0.05
Butyricicoccus	0.01±0.01	0.05±0.01	0.13±0.06	0.06	<0.01	0.02	0.07
1FG2 vs FG8 2FG2 vsFG24 3FG8 vs FG24

## Sheet: TableS6
Table S6. Significantly changed genera among the EG2, MG2 and FG2 groups (relative abundance, %)
Genus	EG2(%)	MG2(%)	FG2 (%)	SEM	P value1	P value2	P value3
Saccharofermentans	0.10±0.03	0.35±0.07	0.23±0.14	0.13	<0.01	0.16	0.19
Papillibacter	0.02±0.03	0.15±0.05	0.05±0.02	0.06	0.01	0.18	0.03
Lawsonibacter	0.04±0.05	0.40±0.07	0.15±0.09	0.16	<0.01	0.09	<0.01
Sporobacter	0.03±0.02	0.12±0.07	0.05±0.03	0.06	0.05	0.19	0.17
Agathobacter	0.09±0.08	0.28±0.06	0.16±0.09	0.1	0.01	0.3	0.08
Intestinimonas	0.02±0.04	0.15±0.03	0.07±0.06	0.07	<0.01	0.22	0.08
Ruminococcus	2.09±0.99	3.27±0.54	1.12±0.44	1.07	0.09	0.15	<0.01
Succiniclasticum	4.14±0.21	2.20±0.51	1.78±0.80	1.14	<0.01	<0.01	0.41
Bifidobacterium	0	1.08±0.84	0	0.66	/	/	/
Dysosmobacter	0.02±0.03	0.27±0.08	0.02±0.02	0.13	<0.01	0.96	<0.01
Blautia	0.11±0.06	0.79±0.40	0.13±0.07	0.38	0.04	0.64	0.04
Mediterraneibacter	0.03±0.03	0.44±0.32	0.03±0.01	0.25	0.05	0.72	0.05
Coprococcus	0.01±0.01	0.34±0.06	0.02±0.03	0.16	<0.01	0.68	<0.01
Selenomonas	7.97±4.00	0.55±0.17	4.80±2.30	3.82	0.03	0.23	0.03
Quinella	0.88±0.62	0.01±0.01	0.51±0.15	0.48	0.07	0.32	<0.01
Anaeromassilibacillus	1.72±1.07	1.23±0.57	0.45±0.13	0.8	0.46	0.1	0.05
Faecalibacterium	2.28±0.46	0.51±0.19	0.93±0.30	0.81	<0.01	<0.01	0.06
Succinivibrio	0.05±0.04	0.24±0.05	0.01±0.01	0.11	<0.01	0.12	<0.01
Fretibacterium	1.22±1.37	0.02±0.01	0.02±0.03	0.89	0.05	0.05	0.83
Anaerotruncus	0.47±0.17	0.75±0.17	0.36±0.08	0.21	0.06	0.28	0.01
Stomatobaculum	0.10±0.08	0.48±0.24	0.03±0.01	0.23	0.04	0.15	0.03
Roseburia	0.15±0.08	0.43±0.07	0.13±0.04	0.15	<0.01	0.66	<0.01
Pseudobutyrivibrio	0.27±0.15	0.52±0.04	0.21±0.12	0.17	0.04	0.59	0.01
Kineothrix	0.07±0.03	0.34±0.05	0.07±0.06	0.13	<0.01	0.95	<0.01
Anaerocolumna	0.09±0.03	0.26±0.09	0.04±0.01	0.1	0.03	0.04	0.02
Anaerovibrio	0.15±0.09	0.03±0.01	0.09±0.05	0.07	0.05	0.31	0.05
Sodaliphilus	0.18±0.13	0.54±0.30	0.12±0.05	0.25	0.1	0.45	0.05
Phascolarctobacterium	1.73±0.19	0.93±0.24	0.75±0.61	0.55	<0.01	0.04	0.62
Paraprevotella	0.65±0.21	1.03±0.26	0.25±0.11	0.36	0.07	0.02	<0.01
Bacteroides	0.16±0.06	0.37±0.12	0.13±0.05	0.13	0.03	0.43	0.02
Desulfovibrio	0.19±0.08	0.03±0.01	0.04±0.03	0.09	0.02	0.03	0.27
Megamonas	0.08±0.06	0.01±0.01	0.12±0.02	0.05	0.07	0.32	<0.01
Prevotella	41.91±4.39	48.69±4.14	64.75±14.19	12.29	0.07	0.04	0.11
Proteiniphilum	1.22±1.20	0.08±0.04	0.09±0.08	0.81	0.05	0.05	0.88
Paludibacter	0.60±0.33	0.25±0.04	0.08±0.13	0.28	0.13	0.04	0.07
Clostridium	0.16±0.04	0.17±0.06	0.04±0.03	0.07	0.77	<0.01	0.02
Acetatifactor	0.04±0.03	0.30±0.12	0.01±0.01	0.14	0.02	0.16	0.02
1EG2 vs MG2 2EG2 vsFG2 3MG2 vs FG2

## Sheet: TableS7
Table S7. Significantly changed genera among the EG8, MG8 and FG8 groups (relative abundance, %)
Genus	EG8(%)	MG8(%)	FG8 (%)	SEM	P value1	P value2	P value3
Saccharofermentans	0.03±0.02	0.25±0.05	0.10±0.03	0.1	<0.01	0.02	<0.01
Papillibacter	0.01±0.01	0.23±0.07	0.18±0.11	0.12	<0.01	<0.05	0.49
Lawsonibacter	0.06±0.02	0.71±0.24	0.47±0.09	0.3	0.01	<0.01	0.13
Sporobacter	0.02±0.02	0.25±0.16	0.19±0.09	0.13	0.05	0.03	0.53
Agathobacter	0.13±0.03	0.27±0.11	0.35±0.11	0.12	0.08	0.02	0.32
Intestinimonas	0.02±0.02	0.25±0.06	0.13±0.05	0.1	<0.01	0.02	0.02
Ruminococcus	2.88±0.97	2.10±0.34	1.41±0.33	0.81	0.21	0.05	0.02
Succiniclasticum	2.43±0.39	2.30±0.82	3.83±0.46	0.86	0.78	<0.01	0.02
Bifidobacterium	0	1.85±1.16	0.01±0.01	1.05	0.04	0.39	0.04
Dysosmobacter	0.02±0.01	0.31±0.08	0.07±0.06	0.14	<0.01	0.19	<0.01
Blautia	0.16±0.08	1.24±1.10	0.87±0.29	0.73	0.15	0.01	0.55
Mediterraneibacter	0.04±0.05	1.17±1.49	0.25±0.10	0.89	0.23	0.02	0.3
Coprococcus	0.01±0.01	0.15±0.04	0.02±0.03	0.07	<0.01	0.66	<0.01
Selenomonas	4.70±0.49	0.54±0.26	2.66±0.31	1.73	<0.01	<0.01	<0.01
Quinella	0.61±0.19	0.01±0.01	0.42±0.09	0.27	<0.01	0.14	<0.01
Anaeromassilibacillus	2.33±0.97	0.84±0.26	0.61±0.14	0.91	0.05	0.03	0.19
Faecalibacterium	1.27±0.77	0.49±0.24	0.29±0.05	0.59	0.13	0.08	0.18
Succinivibrio	0.24±0.16	0.15±0.10	0.01±0.00	0.13	0.38	0.05	0.05
Fretibacterium	0.48±0.27	0.01±0.00	0.12±0.04	0.24	0.04	0.07	<0.01
Anaerotruncus	0.38±0.11	0.90±0.26	0.60±0.08	0.26	0.02	0.02	0.1
Stomatobaculum	0.04±0.03	0.52±0.35	0.93±0.20	0.42	0.07	<0.01	0.1
Roseburia	0.08±0.04	0.41±0.17	0.33±0.18	0.19	0.02	0.07	0.52
Pseudobutyrivibrio	0.19±0.09	0.38±0.05	0.26±0.12	0.11	0.01	0.38	0.13
Kineothrix	0.02±0.02	0.18±0.06	0.10±0.07	0.08	<0.01	0.09	0.13
Anaerocolumna	0.05±0.03	0.18±0.01	0.08±0.03	0.06	<0.01	0.21	<0.01
Anaerovibrio	0.19±0.05	0.03±0.02	0.10±0.04	0.08	<0.01	0.01	0.02
Pseudoruminococcus	16.94±2.08	9.91±0.50	5.93±0.88	4.7	<0.01	<0.01	<0.01
Enterocloster	0.60±0.21	7.20±8.62	3.17±1.03	5.12	0.22	0.01	0.42
Acetitomaculum	0.12±0.03	1.52±1.72	0.73±0.15	1.04	0.2	<0.01	0.42
Phocea	0.25±0.11	0.87±0.34	0.56±0.08	0.31	0.02	<0.01	0.15
Prevotellamassilia	0.11±0.06	0.27±0.10	0.17±0.06	0.09	0.04	0.19	0.14
Acidaminococcus	0.08±0.06	0.10±0.03	0.20±0.04	0.07	0.51	0.01	<0.01
Lentimicrobium	0.01±0.01	0.29±0.04	0.20±0.10	0.13	<0.01	0.03	0.2
Flavonifractor	0.01±0.01	0.11±0.03	0.05±0.03	0.05	<0.01	0.03	0.02
Butyricicoccus	0.05±0.01	0.12±0.03	0.05±0.01	0.04	0.01	0.39	0.01
Petroclostridium	0.02±0.02	0.12±0.03	0.03±0.02	0.05	<0.01	0.34	<0.01
Pseudoflavonifractor	0	0.11±0.05	0.04±0.04	0.06	0.01	0.11	0.04
Eisenbergiella	0.73±0.31	1.87±1.11	3.50±1.55	1.49	0.13	0.03	0.14
Emergencia	0.12±0.09	0.33±0.14	0.60±0.21	0.24	0.05	0.01	0.07
Mogibacterium	0.25±0.11	0.24±0.12	0.46±0.07	0.14	0.9	0.02	0.03
1EG8 vs MG8 2EG8 vsFG8 3MG8 vs FG8

## Sheet: TableS8
Table S8. Significantly changed genera among the EG24, MG24 and FG24 groups (relative abundance, %)
Genus	EG24(%)	MG24(%)	FG24 (%)	SEM	P value1	P value2	P value3
Saccharofermentans	0.03±0.03	0.33±0.10	0.08±0.04	0.14	<0.01	0.09	0.01
Papillibacter	0.07±0.03	0.47±0.20	0.26±0.12	0.2	0.02	0.05	0.14
Lawsonibacter	0.25±0.09	0.93±0.20	1.02±0.47	0.43	<0.01	0.04	0.74
Sporobacter	0.06±0.03	0.33±0.09	0.29±0.11	0.14	<0.01	0.02	0.62
Agathobacter	0.45±0.08	0.34±0.10	1.01±0.42	0.37	0.13	0.07	0.04
Intestinimonas	0.07±0.06	0.39±0.06	0.22±0.04	0.14	<0.01	<0.01	<0.01
Ruminococcus	0.94±0.21	1.96±0.24	1.86±0.90	0.66	<0.01	0.13	0.84
Succiniclasticum	1.75±0.37	2.38±0.65	4.11±1.46	1.29	0.16	0.04	0.09
Bifidobacterium	0	1.49±0.74	0.04±0.04	0.78	0.02	0.13	0.03
Dysosmobacter	0.05±0.03	0.43±0.04	0.15±0.08	0.16	<0.01	0.07	<0.01
Blautia	1.54±0.34	3.11±0.44	1.57±0.74	0.87	<0.01	0.93	0.01
Mediterraneibacter	0.78±0.20	3.23±0.98	0.40±0.18	1.35	0.01	0.03	<0.01
Coprococcus	0.03±0.01	0.12±0.02	0.04±0.01	0.04	<0.01	0.69	<0.01
Selenomonas	1.75±0.81	0.36±0.15	2.84±1.36	1.29	0.03	0.23	0.03
Quinella	0.28±0.10	0	0.57±0.16	0.25	0.01	0.02	<0.01
Anaeromassilibacillus	0.33±0.02	0.73±0.15	0.73±0.46	0.31	0.01	0.18	0.99
Faecalibacterium	0.10±0.05	0.14±0.03	0.05±0.03	0.05	0.22	0.18	<0.01
Succinivibrio	0.19±0.06	0.05±0.03	0.01±0.01	0.09	<0.01	<0.01	0.08
Fretibacterium	0.13±0.03	0.01±0.01	0.01±0.01	0.06	<0.01	<0.01	0.67
Pseudoruminococcus	2.58±0.87	9.59±0.72	7.16±3.45	3.42	<0.01	0.07	0.25
Enterocloster	9.56±2.11	20.51±4.33	7.59±4.90	6.64	<0.01	0.5	<0.01
Acetitomaculum	2.35±0.72	3.72±0.74	1.39±0.78	1.16	0.03	0.12	<0.01
Phocea	0.55±0.03	0.33±0.10	0.90±0.49	0.34	0.01	0.24	0.1
Prevotellamassilia	0.05±0.03	0.28±0.05	0.15±0.07	0.1	<0.01	0.05	0.03
Acidaminococcus	0.10±0.04	0.18±0.07	0.30±0.16	0.12	0.12	0.05	0.24
Lentimicrobium	0.04±0.02	0.20±0.01	0.13±0.07	0.08	<0.01	0.06	0.1
Flavonifractor	0.05±0.04	0.19±0.04	0.11±0.06	0.07	<0.01	0.13	0.07
Butyricicoccus	0.03±0.02	0.09±0.08	0.13±0.06	0.07	0.2	0.02	0.49
Petroclostridium	0.04±0.03	0.18±0.04	0.09±0.05	0.07	<0.01	0.12	0.03
Pseudoflavonifractor	0.01±0.01	0.14±0.05	0.08±0.02	0.06	<0.01	0.004	0.05
Sodaliphilus	9.24±2.73	2.00±0.28	5.40±3.20	3.63	0.01	0.12	0.12
Phascolarctobacterium	0.66±0.20	0.93±0.36	2.00±0.56	0.68	0.25	0.01	0.02
Paraprevotella	0.84±0.11	0.73±0.18	0.32±0.11	0.25	0.35	<0.01	0.01
Bacteroides	0.13±0.04	0.36±0.08	0.25±0.08	0.11	<0.01	0.04	0.07
Desulfovibrio	0.33±0.03	0.08±0.05	0.44±0.12	0.17	<0.01	0.19	<0.01
Megamonas	0.03±0.03	0.01±0.01	0.10±0.08	0.06	0.18	0.17	0.05
Duncaniella	1.58±0.45	0.54±0.07	0.77±0.44	0.55	0.01	0.04	0.38
Harryflintia	0.18±0.05	0.07±0.03	0.12±0.05	0.06	<0.01	0.11	0.09
Limosilactobacillus	0.08±0.07	0.01±0.01	0.42±0.24	0.22	0.14	0.06	0.04
Oscillibacter	0.02±0.02	0.18±0.08	0.06±0.02	0.08	0.03	0.06	0.06
1EG24 vs MG24 2EG24 vsFG24 3MG24 vs FG24

## Sheet: TableS9
Table S9. Significantly changed pathways among the EG2, EG8 and EG24 groups (relative abundance, %)
KEGG level3	EG2(%)	EG8(%)	EG24 (%)	SEM	P value1	P value2	P value3
Starch and sucrose metabolism	2.72±0.04	2.85±0.07	2.60±0.04	0.08	0.12	0.14	0.01
Amino sugar and nucleotide sugar metabolism	2.54±0.03	2.66±0.04	2.51±0.02	0.04	0.03	0.48	0.01
Fructose and mannose metabolism	1.77±0.00	1.86±0.07	1.67±0.02	0.06	0.17	0.13	0.01
Butanoate metabolism	0.64±0.01	0.62±0.00	0.61±0.01	0.01	0.04	0	0.11
Inositol phosphate metabolism	0.18±0.00	0.18±0.01	0.16±0.00	0.01	0.44	0.01	0
Glycine serine and threonine metabolism	1.27±0.03	1.21±0.04	1.06±0.01	0.04	0.13	0	0.01
Valine leucine and isoleucine biosynthesis	0.42±0.01	0.43±0.03	0.51±0.01	0.03	0.94	0.01	0.01
Phenylalanine metabolism	0.37±0.01	0.32±0.02	0.37±0.00	0.02	0.03	0.76	0.05
Glycerolipid metabolism	0.57±0.02	0.6±0.07	0.73±0.01	0.06	0.67	0.03	0.06
Sphingolipid metabolism	0.26±0.01	0.29±0.01	0.26±0.01	0.01	0.04	0.94	0.04
Fatty acid degradation	0.16±0.01	0.15±0.01	0.14±0.00	0.01	0.28	0.01	0.08
Arachidonic acid metabolism	0.05±0.00	0.05±0.00	0.03±0.00	0	0.88	0	0
Primary bile acid biosynthesis	0.01±0.00	0.01±0.00	0.02±0.00	0	0.7	0.01	0
Secondary bile acid biosynthesis	0.01±0.00	0.01±0.00	0.02±0.00	0	0.99	0	0
Nicotinate and nicotinamide metabolism	0.87±0.01	0.87±0.02	0.79±0.01	0.02	0.98	0	0
Pantothenate and CoA biosynthesis	0.79±0.01	0.78±0.00	0.76±0.00	0.01	0.53	0.01	0.02
Folate biosynthesis	0.74±0.01	0.74±0.00	0.72±0.01	0.01	0.61	0.04	0.02
Riboflavin metabolism	0.43±0.01	0.43±0.03	0.35±0.01	0.03	0.87	0.02	0.02
Vitamin B6 metabolism	0.34±0.00	0.35±0.01	0.31±0.01	0.01	0.34	0.01	0
Lipoic acid metabolism	0.19±0.01	0.19±0.01	0.16±0.00	0.01	0.53	0	0.01
1EG2 vs EG8 2EG2 vsEG24 3EG8 vs EG24

## Sheet: TableS10
Table S10. Significantly changed pathways among the MG2, MG8 and MG24 groups (relative abundance, %)
KEGG level3	MG2(%)	MG8(%)	MG24 (%)	SEM	P value1	P value2	P value3
Starch and sucrose metabolism	3.16±0.03	2.97±0.1	2.76±0.13	0.13	0.2	0.02	0.15
Amino sugar and nucleotide sugar metabolism	2.85±0.02	2.72±0.07	2.65±0.06	0.08	0.13	0.03	0.38
Fructose and mannose metabolism	2.15±0.02	1.92±0.06	1.87±0.07	0.08	0.01	0	0.54
Butanoate metabolism	0.63±0.00	0.63±0.01	0.66±0.00	0.01	0.68	0	0
Inositol phosphate metabolism	0.21±0.00	0.19±0.01	0.18±0.01	0.01	0.01	0	0.18
Glycine serine and threonine metabolism	1.28±0.02	1.3±0.05	1.17±0.03	0.05	0.81	0.04	0.03
Valine leucine and isoleucine biosynthesis	0.33±0.01	0.36±0.03	0.41±0.02	0.03	0.22	0.02	0.2
Phenylalanine metabolism	0.23±0.01	0.27±0.03	0.35±0.02	0.03	0.19	0	0.03
Glycerolipid metabolism	0.48±0.01	0.5±0.02	0.56±0.02	0.02	0.3	0.01	0.06
Sphingolipid metabolism	0.33±0.00	0.29±0.01	0.31±0.02	0.02	0.03	0.15	0.37
Fatty acid degradation	0.18±0.00	0.19±0.01	0.17±0.00	0.01	0.09	0.3	0.02
Arachidonic acid metabolism	0.07±0.00	0.06±0.00	0.05±0.00	0.01	0.02	0	0.1
Primary bile acid biosynthesis	0.01±0.00	0.02±0.00	0.03±0.01	0.01	0.48	0.03	0.1
Secondary bile acid biosynthesis	0.01±0.00	0.02±0.00	0.03±0.01	0.01	0.56	0.04	0.11
Nicotinate and nicotinamide metabolism	0.96±0.01	0.92±0.03	0.86±0.02	0.03	0.24	0.01	0.04
Pantothenate and CoA biosynthesis	0.78±0.00	0.75±0.01	0.75±0.01	0.01	0.03	0.02	0.91
Folate biosynthesis	0.75±0.00	0.73±0.01	0.69±0.01	0.01	0.02	0	0
Riboflavin metabolism	0.51±0.01	0.46±0.01	0.43±0.01	0.02	0.01	0	0.06
Vitamin B6 metabolism	0.41±0.00	0.39±0.01	0.36±0.02	0.02	0.49	0.02	0.06
Lipoic acid metabolism	0.21±0.00	0.21±0.01	0.18±0.01	0.01	0.91	0.01	0.01
1MG2 vs MG8 2MG2 vsMG24 3MG8 vs MG24

[truncated: 4 more sheets: TableS11, TableS12, TableS13, TableS14]
